# Supplementary material for: Early prediction of acute gallstone pancreatitis severity: a novel machine learning model based on CT features and open access online prediction platform
Source: Ann Med. 2024 May 30;56(1):2357354. doi: 10.1080/07853890.2024.2357354 (PMC11141304; doi:10.1080/07853890.2024.2357354)
Supplement: Supplemental Material [file IANN_A_2357354_SM6793.zip]

Archive with 4 entries (3 files):
- suppl_data/
- suppl_data/STROBE checklist.docx
- suppl_data/Supplementary material.docx
- suppl_data/Supplementary Table 1.docx
